# Supplementary material for: Salivary Gland Toxicity of PSMA-Targeted Radioligand Therapy with 177Lu-PSMA and Combined 225Ac- and 177Lu-Labeled PSMA Ligands (TANDEM-PRLT) in Advanced Prostate Cancer: A Single-Center Systematic Investigation
Source: Diagnostics (Basel). 2022 Aug 10;12(8):1926. doi: 10.3390/diagnostics12081926 (PMC9406477; doi:10.3390/diagnostics12081926)
Supplement: Supplementary file 1 [file diagnostics-12-01926-s001.zip]

Archive with 1 entries (1 files):
- diagnostics-1847188-supplementary.pdf
